# Supplementary material for: Lactobacillus paracasei Expressing Porcine Trefoil Factor 3 and Epidermal Growth Factor: A Novel Approach for Superior Mucosal Repair
Source: Vet Sci. 2025 Apr 14;12(4):365. doi: 10.3390/vetsci12040365 (PMC12031595; doi:10.3390/vetsci12040365)
Supplement: Supplementary file 1 [file vetsci-12-00365-s001.zip]

Archive with 1 entries (1 files):
- vetsci-3519735-supplementary.pdf
